# Supplementary material for: Characterization of Photosynthetic Phenotypes and Chloroplast Ultrastructural Changes of Soybean (Glycine max) in Response to Elevated Air Temperatures
Source: Front Plant Sci. 2020 Mar 6;11:153. doi: 10.3389/fpls.2020.00153 (PMC7069378; doi:10.3389/fpls.2020.00153)
Supplement: Supplementary file 1 [file Table_1.xlsx]

## Sheet: Sheet2
Genotype	Treatment (°C)	Day	Fj	Fi	Vj	Vi	ΦPo	ψo	ΦEo	ΦDo	ΦPav	Pi_Abs	Tro/RC	Eto/RC	Dio/RC
DT97	28	1	19772 ± 4394	20988 ± 3269	0.636 ± 0.103	0.696 ± 0.025	0.761 ± 0.123	0.365 ± 0.103	0.28 ± 0.097	0.24 ± 0.123	927.983 ± 13.862	1.129 ± 0.921	1.757 ± 0.243	0.644 ± 0.208	0.745 ± 1.109
		3	18353 ± 3104	22044 ± 3301	0.557 ± 0.09	0.714 ± 0.028	0.792 ± 0.081	0.443 ± 0.09	0.353 ± 0.09	0.209 ± 0.081	932.078 ± 14.374	1.775 ± 1.085	1.765 ± 0.22	0.776 ± 0.151	0.523 ± 0.445
		5	16786 ± 5057	20372 ± 5556	0.539 ± 0.113	0.721 ± 0.05	0.789 ± 0.07	0.462 ± 0.113	0.366 ± 0.1	0.212 ± 0.07	929.214 ± 12.871	1.838 ± 1.018	1.736 ± 0.184	0.797 ± 0.193	0.504 ± 0.333
		7	17954 ± 3042	23737 ± 2937	0.496 ± 0.101	0.723 ± 0.047	0.816 ± 0.03	0.505 ± 0.101	0.414 ± 0.091	0.185 ± 0.03	928.276 ± 7.209	2.474 ± 1.294	1.76 ± 0.168	0.885 ± 0.175	0.405 ± 0.122
	38	1	18255 ± 3847	21594 ± 2896	0.515 ± 0.099	0.659 ± 0.043	0.795 ± 0.024	0.486 ± 0.099	0.387 ± 0.085	0.206 ± 0.024	926.592 ± 9.546	1.618 ± 0.756	2.012 ± 0.218	0.984 ± 0.254	0.525 ± 0.097
		3	16384 ± 2766	21267 ± 2236	0.467 ± 0.093	0.674 ± 0.043	0.807 ± 0.028	0.534 ± 0.093	0.433 ± 0.085	0.194 ± 0.028	928.106 ± 10.564	2.333 ± 1.122	1.92 ± 0.181	1.02 ± 0.181	0.466 ± 0.111
		5	16318 ± 3132	21040 ± 2504	0.473 ± 0.107	0.674 ± 0.036	0.806 ± 0.034	0.528 ± 0.107	0.428 ± 0.096	0.195 ± 0.034	927.521 ± 7.828	2.342 ± 1.092	1.888 ± 0.191	0.995 ± 0.223	0.464 ± 0.132
		7	16429 ± 2759	22558 ± 1936	0.447 ± 0.106	0.702 ± 0.028	0.802 ± 0.026	0.554 ± 0.106	0.445 ± 0.09	0.199 ± 0.026	928.716 ± 7.211	2.405 ± 1.152	1.915 ± 0.173	1.06 ± 0.215	0.48 ± 0.096
	45	1	14701 ± 2056	15014 ± 1892	0.457 ± 0.123	0.468 ± 0.148	0.657 ± 0.088	0.544 ± 0.123	0.359 ± 0.102	0.344 ± 0.088	892.06 ± 39.916	0.701 ± 0.365	2.687 ± 0.583	1.501 ± 0.555	1.604 ± 1.358
		3	14446 ± 3726	18289 ± 5356	0.441 ± 0.091	0.645 ± 0.062	0.74 ± 0.041	0.56 ± 0.091	0.416 ± 0.081	0.261 ± 0.041	923.032 ± 12.285	1.405 ± 0.65	2.173 ± 0.135	1.221 ± 0.235	0.772 ± 0.151
		5	15682 ± 2480	19371 ± 3971	0.48 ± 0.111	0.661 ± 0.049	0.728 ± 0.044	0.521 ± 0.111	0.381 ± 0.093	0.273 ± 0.044	928.081 ± 8.225	1.12 ± 0.61	2.195 ± 0.202	1.157 ± 0.324	0.831 ± 0.182
		7	17212 ± 3019	22208 ± 5064	0.48 ± 0.105	0.695 ± 0.041	0.746 ± 0.046	0.521 ± 0.105	0.391 ± 0.092	0.255 ± 0.046	924.685 ± 10.216	1.295 ± 0.657	2.161 ± 0.19	1.134 ± 0.287	0.748 ± 0.192
DS25	28	1	17215 ± 2610	21258 ± 3218	0.543 ± 0.071	0.731 ± 0.042	0.784 ± 0.051	0.458 ± 0.071	0.36 ± 0.067	0.217 ± 0.051	931.272 ± 9.496	1.57 ± 0.899	1.791 ± 0.176	0.82 ± 0.143	0.516 ± 0.213
		3	16621 ± 1886	21179 ± 2433	0.521 ± 0.093	0.722 ± 0.029	0.796 ± 0.041	0.48 ± 0.093	0.384 ± 0.089	0.205 ± 0.041	927.502 ± 7.787	1.969 ± 1.172	1.79 ± 0.16	0.855 ± 0.157	0.472 ± 0.156
		5	15480 ± 2038	21073 ± 3150	0.483 ± 0.085	0.731 ± 0.031	0.786 ± 0.115	0.518 ± 0.085	0.412 ± 0.103	0.215 ± 0.115	933.392 ± 11.334	2.37 ± 1.257	1.815 ± 0.158	0.931 ± 0.114	0.612 ± 0.749
		7	16696 ± 1349	23100 ± 1781	0.472 ± 0.068	0.734 ± 0.032	0.815 ± 0.023	0.529 ± 0.068	0.432 ± 0.061	0.186 ± 0.023	933.071 ± 6.356	2.421 ± 0.892	1.81 ± 0.15	0.955 ± 0.135	0.416 ± 0.093
	38	1	20278 ± 3155	23365 ± 1813	0.565 ± 0.107	0.692 ± 0.035	0.784 ± 0.029	0.436 ± 0.107	0.344 ± 0.091	0.217 ± 0.029	926.886 ± 6.96	1.279 ± 0.659	1.989 ± 0.104	0.862 ± 0.2	0.555 ± 0.113
		3	19105 ± 2661	22667 ± 1818	0.534 ± 0.067	0.682 ± 0.028	0.793 ± 0.021	0.467 ± 0.067	0.371 ± 0.062	0.208 ± 0.021	925.043 ± 7.749	1.426 ± 0.591	2.01 ± 0.122	0.939 ± 0.153	0.527 ± 0.063
		5	18323 ± 3530	22678 ± 2673	0.521 ± 0.103	0.704 ± 0.03	0.796 ± 0.028	0.479 ± 0.103	0.384 ± 0.092	0.205 ± 0.028	931.446 ± 9.882	1.66 ± 0.767	1.982 ± 0.068	0.948 ± 0.202	0.514 ± 0.099
		7	17231 ± 3297	22604 ± 2590	0.487 ± 0.121	0.715 ± 0.061	0.792 ± 0.033	0.514 ± 0.121	0.41 ± 0.105	0.209 ± 0.033	928.659 ± 7.909	1.946 ± 0.929	1.935 ± 0.081	0.995 ± 0.24	0.515 ± 0.107
	45	1	15621 ± 2645	18251 ± 3957	0.472 ± 0.156	0.598 ± 0.178	0.703 ± 0.093	0.529 ± 0.156	0.373 ± 0.118	0.298 ± 0.093	907.474 ± 52.152	1.057 ± 0.788	2.616 ± 1.094	1.503 ± 1.15	1.274 ± 1.023
		3	14872 ± 1944	20102 ± 2602	0.412 ± 0.07	0.655 ± 0.068	0.769 ± 0.05	0.589 ± 0.07	0.453 ± 0.065	0.232 ± 0.05	919.909 ± 11.497	1.893 ± 0.776	2.191 ± 0.245	1.295 ± 0.242	0.691 ± 0.305
		5	15526 ± 2409	21259 ± 3303	0.417 ± 0.045	0.674 ± 0.049	0.775 ± 0.034	0.584 ± 0.045	0.453 ± 0.043	0.226 ± 0.034	925.886 ± 9.734	1.79 ± 0.555	2.232 ± 0.171	1.303 ± 0.143	0.663 ± 0.187
		7	15545 ± 3031	22070 ± 4766	0.424 ± 0.092	0.709 ± 0.048	0.774 ± 0.043	0.577 ± 0.092	0.449 ± 0.085	0.227 ± 0.043	925.981 ± 9.718	1.961 ± 0.851	2.131 ± 0.17	1.231 ± 0.223	0.633 ± 0.169
PI-26	28	1	15980 ± 1856	22295 ± 3125	0.479 ± 0.058	0.757 ± 0.025	0.805 ± 0.035	0.522 ± 0.058	0.421 ± 0.058	0.196 ± 0.035	929.189 ± 7.899	2.478 ± 1.145	1.661 ± 0.241	0.863 ± 0.133	0.415 ± 0.141
		3	15979 ± 1549	22693 ± 2203	0.461 ± 0.052	0.748 ± 0.031	0.812 ± 0.032	0.54 ± 0.052	0.439 ± 0.053	0.189 ± 0.032	928.704 ± 14.328	2.718 ± 1.211	1.702 ± 0.215	0.913 ± 0.099	0.404 ± 0.131
		5	15974 ± 1474	24611 ± 3372	0.423 ± 0.053	0.756 ± 0.034	0.825 ± 0.031	0.578 ± 0.053	0.478 ± 0.056	0.176 ± 0.031	927.938 ± 6.427	3.409 ± 1.257	1.729 ± 0.171	0.993 ± 0.083	0.375 ± 0.114
		7	16969 ± 2290	26326 ± 3789	0.423 ± 0.051	0.771 ± 0.035	0.819 ± 0.033	0.578 ± 0.051	0.475 ± 0.055	0.182 ± 0.033	933.376 ± 6.914	3.226 ± 1.333	1.768 ± 0.194	1.016 ± 0.093	0.401 ± 0.129
	38	1	19787 ± 3745	23681 ± 2486	0.547 ± 0.109	0.706 ± 0.052	0.788 ± 0.035	0.454 ± 0.109	0.361 ± 0.097	0.212 ± 0.035	926.058 ± 8.365	1.505 ± 0.846	1.947 ± 0.189	0.885 ± 0.239	0.532 ± 0.139
		3	17559 ± 2988	23232 ± 2729	0.475 ± 0.083	0.706 ± 0.041	0.803 ± 0.022	0.526 ± 0.083	0.423 ± 0.074	0.198 ± 0.022	921.448 ± 6.474	2.135 ± 1.048	1.916 ± 0.195	1.005 ± 0.17	0.478 ± 0.111
		5	16962 ± 2519	24488 ± 4495	0.436 ± 0.047	0.726 ± 0.041	0.81 ± 0.018	0.565 ± 0.047	0.458 ± 0.045	0.191 ± 0.018	927.812 ± 4.928	2.43 ± 0.589	1.927 ± 0.192	1.09 ± 0.153	0.457 ± 0.09
		7	16825 ± 2042	25617 ± 4158	0.409 ± 0.049	0.739 ± 0.053	0.81 ± 0.014	0.592 ± 0.049	0.479 ± 0.041	0.191 ± 0.014	924.383 ± 11.611	2.72 ± 0.713	1.91 ± 0.166	1.129 ± 0.124	0.451 ± 0.065
	45	1	15184 ± 2433	17868 ± 3977	0.437 ± 0.133	0.57 ± 0.161	0.69 ± 0.086	0.564 ± 0.133	0.392 ± 0.114	0.311 ± 0.086	904.203 ± 36.132	1.089 ± 0.852	2.655 ± 0.674	1.554 ± 0.725	1.295 ± 0.681
		3	16330 ± 2117	22042 ± 3950	0.422 ± 0.07	0.67 ± 0.076	0.749 ± 0.067	0.579 ± 0.07	0.434 ± 0.072	0.252 ± 0.067	922.545 ± 10.758	1.595 ± 0.767	2.271 ± 0.282	1.319 ± 0.26	0.815 ± 0.455
		5	16956 ± 3857	23028 ± 5065	0.426 ± 0.071	0.686 ± 0.054	0.763 ± 0.038	0.575 ± 0.071	0.439 ± 0.064	0.238 ± 0.038	925.353 ± 11.556	1.706 ± 0.766	2.194 ± 0.288	1.263 ± 0.24	0.702 ± 0.222
		7	16012 ± 3960	22567 ± 4633	0.416 ± 0.071	0.715 ± 0.047	0.76 ± 0.054	0.585 ± 0.071	0.446 ± 0.072	0.241 ± 0.054	932.571 ± 18.931	1.926 ± 0.971	2.099 ± 0.274	1.219 ± 0.166	0.695 ± 0.325
PI-66	28	1	18143 ± 2878	23081 ± 2390	0.543 ± 0.084	0.755 ± 0.024	0.806 ± 0.025	0.458 ± 0.084	0.37 ± 0.075	0.195 ± 0.025	928.354 ± 7.183	1.826 ± 1.07	1.781 ± 0.201	0.809 ± 0.137	0.437 ± 0.106
		3	16648 ± 1584	22080 ± 1600	0.508 ± 0.092	0.738 ± 0.022	0.817 ± 0.027	0.493 ± 0.092	0.404 ± 0.083	0.184 ± 0.027	927.49 ± 9.895	2.27 ± 1.044	1.778 ± 0.148	0.872 ± 0.154	0.404 ± 0.097
		5	15244 ± 963	22474 ± 1889	0.441 ± 0.048	0.741 ± 0.023	0.832 ± 0.026	0.56 ± 0.048	0.466 ± 0.047	0.169 ± 0.026	927.666 ± 5.036	3.139 ± 0.869	1.765 ± 0.131	0.985 ± 0.073	0.363 ± 0.092
		7	15381 ± 1787	23433 ± 2958	0.423 ± 0.051	0.748 ± 0.026	0.831 ± 0.014	0.578 ± 0.051	0.48 ± 0.041	0.17 ± 0.014	931.672 ± 8.649	3.242 ± 0.707	1.777 ± 0.109	1.026 ± 0.1	0.363 ± 0.043
	38	1	19199 ± 2966	22091 ± 2195	0.571 ± 0.082	0.7 ± 0.043	0.782 ± 0.033	0.43 ± 0.082	0.337 ± 0.072	0.219 ± 0.033	926.841 ± 11.269	1.21 ± 0.538	1.924 ± 0.178	0.833 ± 0.207	0.542 ± 0.114
		3	16801 ± 2952	20801 ± 2523	0.5 ± 0.077	0.681 ± 0.034	0.8 ± 0.019	0.501 ± 0.077	0.401 ± 0.067	0.201 ± 0.019	924.49 ± 10.066	1.78 ± 0.689	1.957 ± 0.213	0.983 ± 0.196	0.495 ± 0.103
		5	16467 ± 1935	21699 ± 2087	0.475 ± 0.049	0.699 ± 0.036	0.813 ± 0.015	0.526 ± 0.049	0.428 ± 0.044	0.188 ± 0.015	927.242 ± 6.941	2.171 ± 0.664	1.884 ± 0.204	0.991 ± 0.148	0.439 ± 0.081
		7	14893 ± 2153	21776 ± 1934	0.408 ± 0.065	0.701 ± 0.022	0.815 ± 0.017	0.593 ± 0.065	0.484 ± 0.06	0.186 ± 0.017	919.957 ± 9.194	3.052 ± 1.146	1.868 ± 0.209	1.103 ± 0.139	0.429 ± 0.094
	45	1	16207 ± 5011	18126 ± 5057	0.525 ± 0.175	0.628 ± 0.118	0.714 ± 0.05	0.476 ± 0.175	0.343 ± 0.136	0.287 ± 0.05	911.097 ± 18.119	0.972 ± 0.73	2.274 ± 0.354	1.109 ± 0.526	0.927 ± 0.251
		3	15204 ± 2462	21056 ± 3078	0.41 ± 0.088	0.673 ± 0.06	0.773 ± 0.039	0.591 ± 0.088	0.458 ± 0.08	0.228 ± 0.039	923.754 ± 14.056	2.076 ± 1.028	2.138 ± 0.184	1.257 ± 0.189	0.646 ± 0.203
		5	17452 ± 2793	22520 ± 3747	0.491 ± 0.122	0.71 ± 0.043	0.755 ± 0.054	0.51 ± 0.122	0.388 ± 0.106	0.246 ± 0.054	924.035 ± 7.661	1.469 ± 0.952	2.138 ± 0.22	1.087 ± 0.276	0.726 ± 0.318
		7	15924 ± 2130	22500 ± 2570	0.438 ± 0.112	0.723 ± 0.033	0.78 ± 0.025	0.563 ± 0.112	0.44 ± 0.096	0.221 ± 0.025	921.237 ± 10.698	2.117 ± 1.137	2.012 ± 0.146	1.121 ± 0.182	0.577 ± 0.115
Supplemental 1
Means ± standard deviation for remaining fluorescence traits not presented in main manuscript.
